# Supplementary material for: Sex hormones and diets rich in polyunsaturated ω-6/ω-3 fatty acids modify microbiota distinctly in a mouse model of Alzheimer’s disease
Source: Gut Microbiome (Camb). 2025 Jun 18;6:e10. doi: 10.1017/gmb.2025.10005 (PMC12284841; doi:10.1017/gmb.2025.10005)
Supplement: Ordoñez-Gutierrez and Wandosell supplementary material [file S2632289725100054sup001.zip]

Archive with 4 entries (4 files):
- Diets with HigherFW.pdf
- FIGS- Figs Supl + Legends -11-03-2025 .pdf
- FIGS- Figs Supl- Legends -11-03-2025 .pdf
- Supplementary Table 1 V2 .pdf
